# Supplementary material for: Conservation of pregnancy-specific glycoprotein (PSG) N domains following independent expansions of the gene families in rodents and primates
Source: BMC Evol Biol. 2005 Jun 29;5:39. doi: 10.1186/1471-2148-5-39 (PMC1185527; doi:10.1186/1471-2148-5-39)
Supplement: Additional File 1 — An ASCII text file containing the CDS sequences of novel predicted rat PSG41, PSG42 and PSG43 and a novel splice variant of PSG40. [file 1471-2148-5-39-S1.txt]

>PSG40
ATGGAGGTGTCTGCTTTGCTTTTTTGCCAGGGGTGTGCCCCATGGCAGGGGATTCTACTCACAGCCTCCCTTTTAACCTGCTGGCACCTGTCTACCACTTCCCAAGTCACTATTGAATTAATGCCACCACAAGTAGTTGAAGGGGAAGATGTCCTTTTCCTCGTCCATAATCTGCCAGAGAATGTTACAACCTTTGTCTGGTTCAAAGGGAGGAAAAATATGAAACGTGGAATTGCACTGTATACAGTGGCCTCTGACCTACTTGTACACAGTGATAGAGAGACACTGTACAGCAATGGATCTCTGATGATCCACAATATCACCCAGAAAGACAGAGAATATTACACCCTACGAACCTTCAATAAACGTTCAGAAACTGTATCAACAACATCCACATTCCTCCATGTGAATGTCTTCCTTTGGAATTGTGGACGCCTCGTCACCTCTTCCCAGCCCATTATTGAATCACTGCCTCATATCGTTCCTGAAGGGCATCATGTTGCTCTACATGTTCACAAGATCCCAGAGAATATTCAAGGATTTATATGGTTCAAAGGGATGACTGTGTTCAGGCACCTTGAAATTGTACGATACAAAATGAGCAGTAAGTCAAGTGTGTTTGGGCCTGCGTACAGCGGTAGAGAGACACTGAACAGTGATGGGGCCCTGCTGATTGAAAATGTCACTCAGACGGATGCTGGACTGTACACCCTAAGAGTATTGGGTACAGATATGAAGAGTGAAGAGGCACATGTAGAAATCCGAGTTGAAAAACCCTCTTTTCAGTGCTGTAACCCTATCACCTCTTCCAAATTCATGGTTGAAGCAGTGCCCCGGTATGCTGCTAAAGGGGAAAGTGTTCTTCTCCTTGTTCATAATCTGCCAAAAGAGCTGATATCCTTTACCTGGTACAACTCAATGTACAGGGTTTCAGCCTTCCAAATTGTAAACTACCATGTAATCTGGAATATCACCACCTGGGGGAATGAATACAGAGAAAGAGGAATGGTGTATGCCAATGGATCCCTACTGCTCCAGGACGTTACTGAGGAAGATTCAAGAATGTACACACTAGAAACTTTGAATGTAAATTACACGGTTGAAAGAGCACATGTGCAGTTTTATGTAACCAAGCCTGTGACACAGCCCTTTGTTCGAATCACAGACACCACAGTCAATGCACACAGATCTGTGACCTTCACGTGCATTACACCTGACGTCGGAATCCCCACCCTTTGGTTATTCAATAACCACAATCTGCAGGTCACAGAGAGGATCAAGATGTCCCCAACAAAGTGTGGTCTCCGAATAGATAATGTCAGAAGTGAAGATGCTGGAGAGTACCAATGTATGGTCACCAACCGAGCCGGTGATACAAAGGCCAGTCACCCAGTCAGGTGGCCATGA

>PSG41
ATGGAGGCATCCTCTGTGTTTCCCTTCAAGGGGTGTACCCCCTGCCAAGGGTTCCTCCTCACAGCCTCCCTTTTAACCTGTTTGCTCCTGACCACTGCCCAAGTCACCATTGAATCAGTGCCATCCCAAGTAGTTGAAGGAGACAACGTCCTTCTTCTTGTCCACAATCTGCCAGAGAACATTATAGTCTTAGCCTGGTTCAGAAGGCTAAGGAATATGAACCGTGCAATTGGCCTATACGCACTGAACATTAAAGTAAGCATGATGGGGCCAGTGCACAGCGGTAGAGAGACAGTGTACAGCAATGGTTCCCTGTGGATCTGCAATGTCACCCAGAAGGACACAGGATTCTACATCCTACAAACCTTAAATAGACATGGAGAAATGGTATCAAGAACATCCATATATCTCTACGTTATTGAATCAGTGCCACCGAATGTTGCTGAAGGGGCAAGTGTTTTTCTACAGGTTCACAACCTCCCAGAGAATCTTCGAGTGCTTTTCTGGTACAAAGGGGTGGTTGTGTCCAACAATCTCGAGATAGCCCGACACATAAAAGCCAAGAATTCAAGTGTGCCAGGCCCTGCTCACAGTGGTAGAGAGACTGTGTACAGCAATGGATCCCTCCTGCTTCAGAATGTTACCCGGAATGACACTGGATTCTACACCCTACGAACTCTGAGTAGATACCGGAAAATAGAATTGGCACATGTGCAACTTCAGGTGGACACCTCCCTTTCCTCAAGCTGTTACCTTGTCACCTCTGCCCAACTCATGATAGATCCATTGCCACGGCATGCTGCTGAAGGGGAAAGTGTTCTTCTCCAAGTTCACAATTTGCCAGAAGATCTACAGTTTTTTTCCTGGTACAAAAGAGTGTCTAGCATCCAGGTCTTAAAAATTGCAGACTACATCAGAGCCACAAATTCCATCATCAAGGGCCCTGCACAAAGCAGAAGAGAGACAGTGTACACCAACGGATCCCTGCTGCTCCAACATCTCACTGAGAAAGACACAGGCTTGTACACATTACAAACGATAGACAGAAATTTCAACATTGAAACAGCACCTGTGCAAGTCACCGTGCACAAGCCTGTGACACAGCCCTTCATGAGAGTCACCAACAGAACAGTCAGAGTACAGAGCTCAGTGGTCTTCACTTGCTTCTCAGACAACACTGGGATCTGCATGCATTGGTTCTTCAATAATAAGAGTGTCCAGCTCACACAGAGGATCGCACTGTCCCCATCAAAATGCCATCTCAGCATAGATCCTGTCAGTTGGGAGGATGCTGGACAGTATCAATGTGAAGTCTCCAATCCAGTCAGCTCGAAGACCAGTCTCCCAGTCAGCCTGGCTGTGATGGATGAGTGA

>PSG42
ATGGGATTCAGGGAACTGCTCCTTCCTGAGAGAAAACACAGATCAGCAGGAGGAAGGACAGCAGATGCTGGTGCTGTGTTGGAGGGGAAGTTCTCCTTTTCAAAGAGAGGACAGTACAGTGAGAAGAGAGATGTAGGTGCCCTTCGCACTTGTCTACAAGGGTATATACCCTGGCAGGGTCTTCTGTTCACAGCTTTTCTTTTAACCTCCTGGCTCCTGCCCACCACTCTCCAAGTCACCATAGAATTAGTGCCACCCCAAGTGGCTGAAGGAGAAAATGTCCTTTTTCTTGCTCACAATCTGCCAGAGAATCTTATAGCCATAGCCTGGTTCAAGGGAGTGACAAATATGAATCTTGGAATTGCACTGTATGCACTGGCCTCTAACATAAGTGTGACAGGGCCTGAACACAGTGGTAGAGAGACGGTGTACAGCAATGGATCCCTGCTACTTCAAAATGTCACCCAGAAGGACACAGAATTCTATACTCTACGAACGTTAAATAGACATGGAGAAATTGTATCAACAACATCCATATACCTCCATGTGTACACCTTCTTTTGGACCTGTGGACCGCTTTCTCCCTCTGTCCAGCTCACTATTGAATCAGTGCCACCCAATGTTGCTGATGGGGGAAGTGTTCTTCTAGTTGTTCACAATCTTCCAGAGAATCTTCGAGCCTTTTTCTGGTACAAAGGAATGATTGTGTCCAGGAATCTTGAGGTTGCAAGACACATAATAGCCACTAATTTAAGTGTTCATGGGCCTTTACACACCCCCCTTTCTACATGCTGTAACCCCCTCACCTTTTCTCAACTCATGATTGAACCAGTGTCACAGTATGCTGTTGAAGGAGAAAGTGTTCTTCTCGTTGTTCATAATCTGCCAAAAGGTCTGCACGCCTTTTCCTGGTACAAATCAGTGTATGGGGCTGAGATATTGAAAATCACAGAATACAGCAGAGCCATGAATTCCACCACATGGGGAAGTGAACTCAGCAGAAGAAAGATTGTGTACACTAACGGATCCCTGCTGCTTCAGAATGCCACTGAGAAAGATGCAGGAATGTACACACTTGAAACTTTAAGCAGAGATTTCAAAATTGAAAAAGCACAGGTGCAATTATATGTAAACAAGCCTGTGTCACAGCCATTCATTCATGTCACCAATACTACAGTCACAATACAGAGCTCTGTGGTCCTCACCTGCCTCTCAGCTGACACTGGAATATCCATCCACTGGTTCTTCAATAATCAGAGTCTGCAGCTTACAGAGAGGATGGCACTATCCCCAACAAAGTGCCAACTCATCATAGATCCTGTCAGGAAGGAGGATGCTGGAGAGTATCAATGTGAGGTCTCCAATCCTGTCAGTTTGCAGATTAGTCTCCCAGTCAGCCTGGCTGTGATTAATGAGTGA 

>PSG43
ATGGAAGTATTCTCTGTGCTTTCCTGCAAGTGGTGTACCCACTGGCAGGGGCTCCTGCTCACAGCCTCCCTTTTAACCTACTGGCACTTGCCTACCACTGCTCAAATAACCATTGAATTAGTGCCACCCCAAGTGGTTGAAGGAGAAAATGTTCTCATACGTATTGACAATCTGAGAGAGAATAATATAACCTTGGCCTGGTATAGAGGAATGAGTATTAAAAGCCCTCAAATTGGACAATATACACTGGCCACTAATGTTACTGAGCTGGGGCCTGGTCATAGTGGTAGAGAGACTTTGTACAGCAACGGATCCCTGCAGATCTACAATGTCACCCAGGAGGATATAGGATTCTACAGCCTACGGATCATAAACAGTCATGCAGAAATTGTATCAATAGCATCTATATACCTCAACGTGTACTCCTCCCTTTTAACCTACTGGCACTTGCCTACCACTGCTCAAATAACCATTGAATTAGTGCCACCCCAAGTGGTTGAAGGAGAAAATGTTCTCATACGTATTGACAATCTGAGAGAGAATAATATAACCTTGGCCTGGTATAGAGGAATGAGTATTAAAAGCCCTCAAATTGGACAATATACACTGGCCACTAATGTTACTGAGCTGGGGCCTGGTCACAGTGGTAGAGAGACTTTGTACAGCAACGGATCCCTGCAGATCTACAATGTCACCCAGGAGGATATAGGATTCTACAGCCTACGGATCATAAACAGTCATGCAGAAATTGTATCAATAACATCTATATACCTCAACGTGTACTCACCTCTTTGGAGATGTGAGCACCATTCTCCCTATGCCAAGCTCACCGTTGAATCAGTACCACCCAGAATTTCTGAAGGAGAAAGTGTTCTTCTACTGGTTCATGGCCTCCCAAGGAATCTTCTATCTCTTTTCTGGTACAAAGGTGTGTTTGCGGTGAAGAAATTTGAGATCGCCAAACACATAAAAGCCACAAATTCAAGTGTTCCAGGGCCTGCACACAGTGGTCGAGAGACAGTATACAGCAATGGATCCCTGCTGCTCCACCAAGTCACGCAGAATGATACTGGATTTTATACTCTGAGAACTATGAGTACAGATCTCAAAGATGAAGTAGCACGTGTGCAGCTCCAGCTGGGCACCTCCTTTTCTACTTGCTGTAACTCTTTCCAAGTCAAGATCGAGCCAGTTCCTCAGAGTGTTGCTGTAGGGCAAAGTGTTCTTCTATTAGTTCATAATTTGCCAGAAGACTTTCAATCATTTTTCTGGTACAAATCAGCATATAGGACAAATACATTCAAAATTGCGGAACATAAGAGAACCATGGATTCCACCATCATGGGGACTGCATACAGTGGAAGAGAGTTGGTATACACCAATGGATCCATGCTGATACATCATGTCACTGAGAAGGATGCAGGATTGTACATGCTAGAAATTTTAAGCAAAGACTTCAAAATTGAAAAAATCCACGTTCAACTCCATGTAAATACCCCTGTTTCAAACTCCAAGGATCCTATTTCCACTGCTCATCCCAGTATTGAATCAGTGCCACCCAGGATTGCTGAAGGGGAAAGTGTTCTTCTACTGGTTCACAATCTCCCAAAAAATCTTATGTCCCTATTTTGGTATAAAGGGGTGTTTGCAGAGAAGAAATTTGAGCTCACACAACACATAAGAGCCACAAGCTCAAGCACGCAAGGGCCTGCACACAGTGGTCGAGAAACAGTGTACAGCAATGGATCCCTGCTGCTCCACAATTTCACACAGAATGATATCGGATTCTATACTCTACGAACTATGAGTACAGATCTCACAGATCAAGTAGCACATGTGCAACTCCAGCTGGACACCTCTACTTGCTGTAACCTCACCTCTGACCAACTCAAGATTGAACCAATACCTCAGAATGTTGCTGTAGGGAAAAGTGTTCTTCTCCTAGTTTATAAAGTGCCAGGAGAAATTCAGACATTTTTTTGGTACAAATCAGTGTATAGGACAGATAAATTTAAAATTGCAGAATACAGCACAGCCGTGAAATCTACTATCTGGGGTCTTGCACACAGCGGAAGAGAGATGGTGCACCTGAATGGATCCATGCTGATCCAGAATGTTACTGAGAATGATGCAGGATTATATATGTTAGAAATTTTACATAAGGACTTCAAAACTGAGAGAGCCTACGTGCAAGTTCATGTAAATAACCCTGTTTCATGGCCCTTCGTGCGAGTCACTGACACCATGGTCAGAGTACAGAGCTCAGTGGTCTTCACTTGCTTCTCAACTGACCCTGGAGTCTCCATCCGTTGGCTCTTCAATAAGCAGAGTCTGCAGCTTACAGGGAGGATGACCCTGTCCCCATCAAAGTGCAAACTCAGTATAGATCCTGTCAGGAGGGAGGATGCTGGAAAGTATCAATGTGAGGTCTCCAACCCAGTCAGTTCAAAGACCAGTCTCCCAGTCAGTCTGACAGTGATCGAAGAGTGA
